# Supplementary material for: Reconstruction of a generic genome-scale metabolic network for chicken: Investigating network connectivity and finding potential biomarkers
Source: PLoS One. 2022 Mar 22;17(3):e0254270. doi: 10.1371/journal.pone.0254270 (PMC8939822; doi:10.1371/journal.pone.0254270)
Supplement: S2 File — In this supplementary file, detailed information in the form of Excel sheets that has been mentioned in the paper including protein and DNA components coefficients, simulated growth medium, all and the main differentiated reactions from PCA results are available. (XLSX) [file pone.0254270.s002.xlsx]

## Sheet: Protein Component Coefficients
Total estimated amino acid composition
	nº of codons	%	molar ratio	MW Dehidrated form (mmol/mg)	mg (if total 1 mmol)	composition (weight fraction)	g/gDW	mmol/gDW
Totals for Ala (A)	2498542	0.06976	0.06976	71.09	4.95924	0.0445826	0.0245205	0.344921
Totals for Arg (R)	1995660	0.05572	0.05572	156.19	8.70291	0.0782375	0.0430306	0.275502
Totals for Asn (N)	1376877	0.03844	0.03844	115.09	4.42406	0.0397715	0.0218743	0.190063
Totals for Asp (D)	1773845	0.04952	0.04952	114.11	5.65073	0.050799	0.0279394	0.244847
Totals for Cys (C)	772792	0.02158	0.02158	103.15	2.22598	0.0200111	0.0110061	0.1067
Totals for Gln (Q)	1756274	0.04903	0.04903	128.14	6.2827	0.0564804	0.0310642	0.242424
Totals for Glu (E)	2626798	0.07334	0.07334	129.12	9.46966	0.0851305	0.0468218	0.362622
Totals for Gly (G)	2246834	0.06281	0.06281	57.05	3.58331	0.0322133	0.0177173	0.310558
Totals for His (H)	909561	0.02539	0.02539	137.14	3.48198	0.0313024	0.0172163	0.125538
Totals for Ile (I)	1584225	0.04422	0.04422	113.16	5.00394	0.0449845	0.0247415	0.218641
Totals for Leu (L)	3343992	0.09335	0.09335	113.16	10.5635	0.0949638	0.0522301	0.46156
Totals for Lys (K)	2182387	0.06093	0.06093	128.17	7.8094	0.0702051	0.0386128	0.301262
Totals for Met (M)	788113	0.022	0.022	131.19	2.88618	0.0259462	0.0142704	0.108777
Totals for Phe (F)	1212471	0.03385	0.03385	147.18	4.98204	0.0447876	0.0246332	0.167368
Totals for Pro (P)	2127104	0.05938	0.05938	97.12	5.76699	0.0518441	0.0285143	0.293598
Totals for Ser (S)	3136764	0.08757	0.08757	87.08	7.6256	0.0685527	0.037704	0.432981
Totals for STOP	52361	0.00146	0.00146		0	0	0	-
Totals for Thr (T)	1937282	0.05408	0.05408	101.11	5.46803	0.0491566	0.0270361	0.267393
Totals for Trp (W)	399934	0.01116	0.01116	186.12	2.0771	0.0186727	0.01027	0.0551795
Totals for Tyr (Y)	949511	0.0265	0.0265	163.18	4.32427	0.0388744	0.0213809	0.131027
Totals for Val (V)	2149754	0.06001	0.06001	99.14	5.94939	0.0534839	0.0294162	0.296713
Grand Totals	1035503	1	1		111.237	1
https://hive.biochemistry.gwu.edu/dna.cgi?cmd=refseq_processor&id=569942

## Sheet: DNA Component Coefficient
DNA				Molar (mmol/mmol DNA)	MW (mg/mmol)	mg/mmol DNA	mmol/g DNA
Number of A	302994535 bp	0.29045	29.045	0.29045	313.2	90.9689	0.94317
Number of T	302994535 bp	0.29045	29.0455	0.290455	289.2	83.9996	0.943186
Number of G	218600404 bp	0.20995	20.995	0.20995	304.2	63.8668	0.681765
Number of C	218600404 bp	0.20995	20.995	0.20995	329.2	69.1155	0.681765
Total	1043190000		100	1		307.951
* We supposed that the DNA contents are nearly 3.7 % of cell dry weight

## Sheet: RPMI-like Medium
Metabolite	Uptake Flux (mmol / gDW / hour)
L-Glutamine	0.5
Reduced glutathione	0.05
O2	20
D-Glucose	5
Phosphate	1000
Chlroide	1000
Sodium	1000
mg2+ (Magnesium)	1000
K+ (Potassium)	1000
Fe2+ (Iron)	1000
Calcium	1000
Thiamin	0.005
Riboflavin	0.005
Pyridoxal	0.005
Nicotinamide	0.005
myo-Inositol	0.005
Folate	0.005
(R)-Pantothenate	0.005
Choline	0.005
Biotin	0.005
L-Alanine	0.05
L-Arginine	0.05
L-Asparagine	0.05
L-Aspartate	0.05
L-Cystine	0.05
L-Glutamate	0.05
Glycine	0.05
L-Histidine	0.05
L-Isoleucine	0.05
L-Leucine	0.05
L-Lysine	0.05
L-Methionine	0.05
L-Phenylalanine	0.05
L-cysteine/glyciner	0.05
L-Serine	0.05
L-Threonine	0.05
L-Tryptophan	0.05
L-Tyrosine	0.05
L-Proline	0.05
L-Valine	0.05
Cholesterol	0.001
Water	20

## Sheet: All Differentiated RXNs' PCs
RXNs	PC1	PC2	Metabolic Pathways
3DSPHR	0.00534426	0.0135221	Sphingolipid metabolism
ADKd_f	0.00534426	0.0135221	Nucleotide interconversion
ARTPLM3_b	0.00534426	0.0135221	R group synthesis
ASPCTr_f	0.00534426	0.0135221	Pyrimidine synthesis
BIOMASS_maintenance	0.00534426	0.0135221	-
CBPS	0.00534426	0.0135221	Pyrimidine synthesis
CDIPTr_f	0.00534426	0.0135221	Glycerophospholipid metabolism
CDS	-0.0861203	-0.0264376	Glycerophospholipid metabolism
CHOLESTTDe_b	0.00534426	0.0135221	Transport, extracellular
CLS_hs	0.00534426	0.0135221	Glycerophospholipid metabolism
CYTDK1	0.00534426	0.0135221	Nucleotide interconversion
CYTK12_b	0.00534426	0.0135221	Nucleotide interconversion
CYTK1_f	0.00534426	0.0135221	Nucleotide interconversion
DADNK	0.00534426	0.0135221	Nucleotide interconversion
DCMPDA_f	0.00534426	0.0135221	Pyrimidine catabolism
DGAT	0.00534426	0.0135221	Triacylglycerol synthesis
DHORD9	0.00534426	0.0135221	Pyrimidine synthesis
DHORTS_b	0.00534426	0.0135221	Pyrimidine synthesis
DIDPtn_b	0.00534426	0.0135221	Transport, nuclear
DITPtn_f	0.00534426	0.0135221	Transport, nuclear
DNDPt14m	0.00534426	0.0135221	Transport, mitochondrial
DSAT	0.00534426	0.0135221	Sphingolipid metabolism
DTDPtn_f	0.00534426	0.0135221	Transport, nuclear
DTTPtn_b	0.00534426	0.0135221	Transport, nuclear
DUTPDPm	0.00534426	0.0135221	Nucleotide interconversion
EX_arg_L(e)_b	0.0275205	-0.101973	Extracellular exchange
EX_asn_L(e)_b	0.00237741	0.0238276	Extracellular exchange
EX_chsterol(e)_b	0.00534426	0.0135221	Extracellular exchange
EX_his_L(e)_b	0.00534426	0.0135221	Extracellular exchange
EX_ile_L(e)_b	0.00534426	0.0135221	Extracellular exchange
EX_leu_L(e)_b	0.00534426	0.0135221	Extracellular exchange
EX_met_L(e)_b	-0.0365929	-0.122856	Extracellular exchange
EX_phe_L(e)_b	0.00534426	0.0135221	Extracellular exchange
EX_trp_L(e)_b	0.00534426	0.0135221	Extracellular exchange
EX_tyr_L(e)_b	0.00534426	0.0135221	Extracellular exchange
FAS100COA	0.0431984	0.222902	Fatty acid synthesis
FAS120COA	0.0431984	0.222902	Fatty acid synthesis
FAS140COA	0.0431984	0.222902	Fatty acid synthesis
FAS160COA	0.0431984	0.222902	Fatty acid synthesis
FAS80COA_L	0.020772	0.240051	Fatty acid synthesis
FBA_f	0.0964588	0.0308296	Pentose phosphate pathway
G6PDH2r_f	-0.0963181	-0.0305513	Pentose phosphate pathway
GAPD_f	0.0974847	0.00211056	Glycolysis/gluconeogenesis
GLBRAN	-0.0222722	0.244823	Starch and sucrose metabolism
GLDBRAN	-0.0222803	0.244835	Starch and sucrose metabolism
GLGNS1	-0.0706907	-0.0209905	Starch and sucrose metabolism
GLPASE1	0.020297	0.245433	Starch and sucrose metabolism
GND	-0.0963181	-0.0305513	Pentose phosphate pathway
GPDDA1	0.00534426	0.0135221	Glycerophospholipid metabolism
GTHOm	-0.0929754	-0.0376666	Glutamate metabolism
HIStiDF	-7.34041e-05	-0.0246819	Transport, extracellular
INOSTO	-0.00354717	0.251796	Ascorbate and aldarate metabolism
LPASE	0.00534426	0.0135221	Glycerophospholipid metabolism
LPCHOLt_f	0.00534426	0.0135221	Transport, extracellular
MI1PP	0.0203112	0.24545	Inositol phosphate metabolism
MI1PS	-0.00354637	0.251796	Inositol phosphate metabolism
NDPK10_f	-0.0218463	0.0994431	Nucleotide interconversion
NDPK10n_b	0.00534426	0.0135221	Nucleotide interconversion
NDPK6m_f	0.00534426	0.0135221	Nucleotide interconversion
NDPK8_f	0.00534426	0.0135221	Nucleotide interconversion
NTD2	-0.0861203	-0.0264376	Pyrimidine catabolism
OMPDC	0.00534426	0.0135221	Pyrimidine synthesis
ORPT_b	0.00534426	0.0135221	Pyrimidine synthesis
PE_HSter_b	0.00534426	0.0135221	Transport, endoplasmic reticular
PFK	0.0881294	-0.102532	Glycolysis/gluconeogenesis
PGI_f	0.0970221	0.00827968	Glycolysis/gluconeogenesis
PGK_b	0.0974847	0.00211056	Glycolysis/gluconeogenesis
PGL	-0.0963181	-0.0305513	Pentose phosphate pathway
PGMT_f	-0.0167697	0.247671	Glycolysis/gluconeogenesis
PGPPT	0.00534426	0.0135221	Glycerophospholipid metabolism
PGPP_hs	0.00534426	0.0135221	Glycerophospholipid metabolism
PSDm_hs	-0.0820583	-0.0254146	Glycerophospholipid metabolism
PSFLIP	0.0493737	0.119143	Transport, extracellular
PSSA1_hs_f	-0.0822602	-0.0248653	Glycerophospholipid metabolism
PUNP1_f	0.00534426	0.0135221	Nucleotide interconversion
PUNP2_b	0.00534426	0.0135221	Purine catabolism
RE0452M_f	0.00534426	0.0135221	Pyrimidine synthesis
RE2675C	0.00534426	0.0135221	Sphingolipid metabolism
RNDR3	0.00534426	0.0135221	Nucleotide interconversion
RPI_b	-0.0963181	-0.0305513	Pentose phosphate pathway
SERPT	0.00534426	0.0135221	Sphingolipid metabolism
SMS	0.00534426	0.0135221	Sphingolipid metabolism
TMDSm	0.00534426	0.0135221	Nucleotide interconversion
TPI_f	0.0974029	0.00934751	Glycolysis/gluconeogenesis
UGT_b	0.030249	0.238496	Ascorbate and aldarate metabolism
r1402	0.00534426	0.0135221	Transport, mitochondrial

## Sheet: Main Differentiated RXNs' PCs
RXNs	PC1	PC2	Reaction Description
FAS100COA	0.0431984	0.222902	fatty acyl-CoA synthase
FAS120COA	0.0431984	0.222902	fatty acyl-CoA synthase
FAS140COA	0.0431984	0.222902	fatty acyl-CoA synthase
FAS160COA	0.0431984	0.222902	fatty acyl-CoA synthase
FAS80COA_L	0.020772	0.240051	fatty acyl-CoA synthase
FBA_f	0.0964588	0.0308296	fructose-bisphosphate aldolase
G6PDH2r_f	-0.0963181	-0.0305513	glucose 6-phosphate dehydrogenase
GAPD_f	0.0974847	0.00211056	glyceraldehyde-3-phosphate dehydrogenase
GLBRAN	-0.0222722	0.244823	1,4-alpha-glucan branching enzyme (glygn1 -> glygn2)
GLDBRAN	-0.0222803	0.244835	glycogen debranching enzyme
GLGNS1	-0.0706907	-0.0209905	glycogen synthase (ggn -> glygn1)
GLPASE1	0.020297	0.245433	glycogen phosphorylase (glygn2 -> dxtrn)
GND	-0.0963181	-0.0305513	phosphogluconate dehydrogenase
GTHOm	-0.0929754	-0.0376666	glutathione oxidoreductase
INOSTO	-0.00354717	0.251796	inositol oxygenase
MI1PP	0.0203112	0.24545	myo-inositol 1-phosphatase
MI1PS	-0.00354637	0.251796	myo-Inositol-1-phosphate synthase
NTD2	-0.0861203	-0.0264376	5'-nucleotidase (UMP)
PFK	0.0881294	-0.102532	phosphofructokinase
PGI_f	0.0970221	0.00827968	glucose-6-phosphate isomerase
PGK_b	0.0974847	0.00211056	phosphoglycerate kinase
PGL	-0.0963181	-0.0305513	6-phosphogluconolactonase
PGMT_f	-0.0167697	0.247671	phosphoglucomutase
PSDm_hs	-0.0820583	-0.0254146	Phosphatidylserine decarboxylase
PSSA1_hs_f	-0.0822602	-0.0248653	Phosphatidylserine synthase
RPI_b	-0.0963181	-0.0305513	ribose-5-phosphate isomerase
TPI_f	0.0974029	0.00934751	triose-phosphate isomerase
UGT_b	0.030249	0.238496	glucuronosyltransferase
